# Supplementary material for: Magnetism and Thermal Transport of Exchange-Spring-Coupled La2/3Sr1/3MnO3/La2MnCoO6 Superlattices with Perpendicular Magnetic Anisotropy
Source: Nanomaterials (Basel). 2023 Nov 3;13(21):2897. doi: 10.3390/nano13212897 (PMC10649329; doi:10.3390/nano13212897)
Supplement: Supplementary file 1 [file nanomaterials-13-02897-s001.zip]

Archive with 1 entries (1 files):
- nanomaterials-2665233-supplementary.pdf
